# Supplementary material for: Alkyl gallates disrupt Trypanosoma brucei lipid droplets
Source: PLoS One. 2026 Apr 15;21(4):e0347099. doi: 10.1371/journal.pone.0347099 (PMC13082637; doi:10.1371/journal.pone.0347099)
Supplement: S2 Table — (XLSX) [file pone.0347099.s002.xlsx]

## Sheet: Figs. 2A-C
Cumulative growth curve of trypanosome treated cells
	Untreated				Diminazene aceturate (0.1 µM)				Diminazene aceturate (0.2 µM)				Diminazene aceturate (0.5 µM)				Diminazene aceturate (1 µM)
Hours	Replicate 1	Replicate 2	Replicate 3		Replicate 1	Replicate 2	Replicate 3		Replicate 1	Replicate 2	Replicate 3		Replicate 1	Replicate 2	Replicate 3		Replicate 1	Replicate 2	Replicate 3
0	1	1	1		1	1	1		1	1	1		1	1	1		1	1	1
24	10	18	16		3	8	5		3	7	4		3	6	3		2	1.4	0.6
48	110	220	208		1	2	1		0.1	0.4	0.2		0.1	0.2	0.2
	Untreated				Octyl gallate (0.7 µM)				Octyl gallate (1.4 µM)				Octyl gallate (3.5 µM)				Octyl gallate (7 µM)
Hours	Replicate 1	Replicate 2	Replicate 3		Replicate 1	Replicate 2	Replicate 3		Replicate 1	Replicate 2	Replicate 3		Replicate 1	Replicate 2	Replicate 3		Replicate 1	Replicate 2	Replicate 3
0	1	1	1		1	1	1		1	1	1		1	1	1		1	1	1
24	10	18	16		3	9	8		3	6	7		2	5	4		1	2	2
48	110	220	208		3	9	6		0.4	1.4	1.4		0.4	0.8	0.5
	Untreated				Lauryl gallate (0.04 µM)				Lauryl gallate (0.08 µM)				Lauryl gallate (0.2 µM)				Lauryl gallate (0.4 µM)
Hours	Replicate 1	Replicate 2	Replicate 3		Replicate 1	Replicate 2	Replicate 3		Replicate 1	Replicate 2	Replicate 3		Replicate 1	Replicate 2	Replicate 3		Replicate 1	Replicate 2	Replicate 3
0	1	1	1		1	1	1		1	1	1		1	1	1		1	1	1
24	10	18	16		5	9	7		3	9	6		3	6	4		2	5	N/A
48	110	220	208		2	9	7		0.5	3	1.2		0.1	0.3	0.3		0.1	0.2	N/A
All vaues are x10^6

## Sheet: Figs. 2D&E
Fig. 2D: Blood parasitemia of T. brucei infected mice										Fig. 2E: Survival of T. brucei infected mice during efficacy studies
DAY 0	Mouse 1	Mouse 2	Mouse 3	Mouse 4	Mouse 5			Days	G1	G2	G3	G4	G5
G1- Untreated & Uninfected	N/A	N/A	N/A	N/A	N/A			0	100	100	100	100	100
G2- Infected & Untreated	0	0	0	0	0			1	100	100	100	100	100
G3- Diminazene aceturate treated (3.5mg/kg)	0	0	0	0	0			2	100	100	100	100	100
G4- Octyl gallate treated (62.5mg/kg)	0	0	0	0	0			3	100	100	100	100	100
G5- Octyl gallate treated (1000mg/kg)	0	0	0	0	0			4	100	0	80	60	80
								5	100		80	0	0
DAY 1								6	100		80
G1- Untreated & Uninfected	N/A	N/A	N/A	N/A	N/A			7	100		80
G2- Infected & Untreated	0.1	0.2	0	0	0.2			8	100		80
G3- Diminazene aceturate treated (3.5mg/kg)	0.1	0.2	0	0	0.2
G4- Octyl gallate treated (62.5mg/kg)	0.1	0.2	0	0	0.2
G5- Octyl gallate treated (1000mg/kg)	0.2	0	0	0.2	0
DAY 2
G1- Untreated & Uninfected	N/A	N/A	N/A	N/A	N/A
G2- Infected & Untreated	2.7	2.8	2.6	2.9	4.5
G3- Diminazene aceturate treated (3.5mg/kg)	3.2	2.9	2.6	3.8	2.7
G4- Octyl gallate treated (62.5mg/kg)	8	4.5	4.2	2.8	3.5
G5- Octyl gallate treated (1000mg/kg)	2.05	2.15	2.15	3.15	2.45
DAY 3 + Treatment
G1- Untreated & Uninfected	N/A	N/A	N/A	N/A	N/A
G2- Infected & Untreated	32.1	24.7	23.4	24.3	22.1
G3- Diminazene aceturate treated (3.5mg/kg)	23	34.4	22.2	23.7	18.7
G4- Octyl gallate treated (62.5mg/kg)	21.9	32.3	30.7	21.4	20.8
G5- Octyl gallate treated (1000mg/kg)	25.6	23.1	23	31.2	19.8
DAY 4
G1- Untreated & Uninfected	N/A	N/A	N/A	N/A	N/A
G2- Infected & Untreated	60	46.4	59.6	49.6	51.4	Died on day 4 after counting
G3- Diminazene aceturate treated (3.5mg/kg)	Dead	2.75	1.3	2.9	2.2
G4- Octyl gallate treated (62.5mg/kg)	35	Dead	49.6	Dead	61.6
G5- Octyl gallate treated (1000mg/kg)	42.3	54.9	Dead	48	31.2
DAY 5
G1- Untreated & Uninfected	N/A	N/A	N/A	N/A	N/A
G3- Diminazene aceturate treated (3.5mg/kg)	Dead	0	0	0	0
G4- Octyl gallate treated (62.5mg/kg)	Dead	Dead	Dead	Dead	Dead
G5- Octyl gallate treated (1000mg/kg)	Dead	Dead	Dead	Dead	Dead
DAY 6-8
G1- Untreated & Uninfected	N/A	N/A	N/A	N/A	N/A
G3- Diminazene aceturate treated (3.5mg/kg)	Dead	0	0	0	0

## Sheet: Figs. 3A,B,D,F
Fig. 3A: Analysis of cell cycle stages after 6 hours of treatment
	Untreated				Diminazene aceturate				Octyl gallate				Lauryl gallate
Stages	Replicate 1	Replicate 2	Replicate 3		Replicate 1	Replicate 2	Replicate 3		Replicate 1	Replicate 2	Replicate 3		Replicate 1	Replicate 2	Replicate 3
1K1N	73	76	74		33	34	41		70	73	75		65	74	72
2K1N	10	12	14		2	4	1		15	13	9		18	16	15
2K2N	12	10	9		3	2	1		7	3	5		7	4	7
XKXN	5	2	3		62	60	57		8	11	11		10	6	6
Total (%)	100	100	100		100	100	100		100	100	100		100	100	100
Fig. 3B: Analysis of cell cycle stages after 12 hours of treatment
	Untreated				Diminazene aceturate				Octyl gallate				Lauryl gallate
Stages	Replicate 1	Replicate 2	Replicate 3		Replicate 1	Replicate 2	Replicate 3		Replicate 1	Replicate 2	Replicate 3		Replicate 1	Replicate 2	Replicate 3
1K1N	72	70	75		2	6	4		70	68	69		61	60	67
2K1N	15	14	10		0	0	2		16	13	13		24	25	23
2K2N	10	12	10		1	0	1		3	4	5		9	7	5
XKXN	3	4	5		97	94	93		11	15	13		6	8	5
Total (%)	100	100	100		100	100	100		100	100	100		100	100	100
Fig. 3D: Percentage of cells with rounded morphology after 6 hours of treatment
Untreated				Diminazene aceturate				Octyl gallate				Lauryl gallate
Replicate 1	Replicate 2	Replicate 3		Replicate 1	Replicate 2	Replicate 3		Replicate 1	Replicate 2	Replicate 3		Replicate 1	Replicate 2	Replicate 3
1	2	1		3	2	1		3	1	2		2	1	2
`
Fig. 3F: Percentage of cells with rounded morphology after 12 hours of treatment
Untreated				Diminazene aceturate				Octyl gallate				Lauryl gallate
Replicate 1	Replicate 2	Replicate 3		Replicate 1	Replicate 2	Replicate 3		Replicate 1	Replicate 2	Replicate 3		Replicate 1	Replicate 2	Replicate 3
1	2	1		1	3	1		37	35	43		21	17	20

## Sheet: Fig. 4B-F
Fig. 4B:Percentage of cells with LDK foci after 30 minutes, 1, 2, 4, and 6 hours of treatment
	Untreated			Octyl gallate			Lauryl gallate
Timepoint	Replicate 1	Replicate2		Replicate 1	Replicate 2		Replicate 1	Replicate 2
30 mins	91	94		51	49		91	91
1 hr	95	96		26	27		90	90
2hrs	100	97		21	24		43	39
4hrs	97	99		21	19		34	37
6hrs	100	98		18	20		38	36
Fig. 4C:Percentage of cells with LDK foci after alkyl gallate treatment and recovery.
	Untreated			Octyl gallate			Lauryl gallate
Timepoint	Replicate 1	Replicate2		Replicate 1	Replicate 2		Replicate 1	Replicate 2
0=2hrs trt	99	98		18	21		40	37
30 mins				29	32		80	73
1 hr				45	40		83	81
2hrs				54	50		84	93
4hrs				65	61		85	92
6hrs				71	69		90	95
Fig. 4D: Number of LDK foci per cell following alkyl gallate treatment and recovery
	Untreated			Octyl gallate			Lauryl gallate
Timepoint	Replicate 1	Replicate2		Replicate 1	Replicate 2		Replicate 1	Replicate 2
0=2hrs trt	4.2	3.3		2	2.4		2.2	2.1
30 mins				1.8	2.9		2.7	2.9
1 hr				2.4	2.6		2.7	3
2hrs				2.8	3		3.8	3.3
4hrs				3.8	3.4		3.6	3.7
6hrs				3.4	3.9		3.4	4
Fig. 4E: Percentage of cells with LD after 2 hours of octyl gallate treatment and recovery.
	Untreated			Octyl gallate
Timepoint	Replicate 1	Replicate2		Replicate 1	Replicate 2
0=2hrs trt	94	95		8	10
2 hrs				29	25
Fig. 4F: Number of LD per cell after 2 hours of octyl gallate treatment and recovery.
	Untreated			Octyl gallate
Timepoint	Replicate 1	Replicate2		Replicate 1	Replicate 2
0=2hrs trt	3.7	4		2.3	2
2 hrs				2.8	3
